# Supplementary material for: High-Performance Sol–Gel-Derived CNT-ZnO Nanocomposite-Based Photodetectors with Controlled Surface Wrinkles
Source: Materials (Basel). 2024 Oct 31;17(21):5325. doi: 10.3390/ma17215325 (PMC11547469; doi:10.3390/ma17215325)
Supplement: Supplementary file 1 [file materials-17-05325-s001.zip]

Archive with 1 entries (1 files):
- materials-3276733-supplementary.pdf
